# Supplementary material for: Tapping into Metabolomics for Understanding Host and Rotavirus Group A Interactome
Source: Life (Basel). 2025 May 10;15(5):765. doi: 10.3390/life15050765 (PMC12113392; doi:10.3390/life15050765)
Supplement: Supplementary file 1 [file life-15-00765-s001.zip]

Archive with 2 entries (2 files):
- Figure S1 S2 supplimentry material.pdf
- Table S1.csv
