# Supplementary material for: Tapping into Metabolomics for Understanding Host and Rotavirus Group A Interactome
Source: Life (Basel). 2025 May 10;15(5):765. doi: 10.3390/life15050765 (PMC12113392; doi:10.3390/life15050765)
Supplement: Supplementary file 1 [file life-15-00765-s001.zip › Table S1.csv]

Sample ID	Group	Urea	Ethanolamine	Propanedioic acid	Oleic Acid	Guanidine, N,N-dimethyl-	Amphetamine	Analyte 97	1,1'-Methylene-bis(di-2-propenylamine)	Hexanedioic acid	Benzoic Acid	Propionate	Diethylene glycol	2-Deoxypentofuranose	Analyte 95	Analyte 211	Analyte 73	Glycine	Levoglucosan	Analyte 92	Lactic Acid	Butanedioic acid	L-(+)-Threose, tris(trimethylsilyl) ether, ethyloxime (isomer 1)	Silanol, trimethyl-, phosphate (3:1)	Analyte 413	Butanal, 2,3,4-tris[(trimethylsilyl)oxy]-, O-methyloxime, [R-(R*,R*)]-	5-Aminovaleric acid	Citric acid	Azelaic acid	Glyceric acid	Glycolic acid	Serine	L-5-Oxoproline,	Ribitol	Malic acid	Analyte 262	Analyte 285	Allonic acid, y-lactone, 4TMS derivavative	D-Galactose	D-Xylopyranose	Analyte 263	?-D-(+)-Talopyranose	D-Fructose, 1,3,4,5,6-pentakis-O-(trimethylsilyl)-, O-methyloxime	d-Glucose, 2,3,4,5,6-pentakis-O-(trimethylsilyl)-, o-methyloxyme, (1E)-	D-(-)-Ribofuranose, tetrakis(trimethylsilyl) ether (isomer 1)	Deoxyglucose	Analyte 445	1,2,4-Butanetriol	Analyte 281
107_S3	Group 2	0.000550784	0.003806855	0.00017158	4.47E-04	0.002130149	0.001017101	0.001341685	0.000105619	0.000754378	0.001155244	0.002161935	0.000123542	0.000110727	0.000297413	8.16E-05	0.000135068	0.000323999	0.0001076	4.62E-05	0.323333244	0.000503853	0.004777521	0.007672814		0.014114064	0.002786954	0.00084804	0.000429398	0.000273163	0.001918155	8.98E-05	0.000494388	0.021960255	0.000192088	6.44E-06	0.00035252	0.001691441	0.020353734	4.76E-05	3.21E-05	9.50E-05	0.037404707	0.004955689		0.000299214
103_S9	Group 2	0.000810401	0.006174099	0.00045793	0.000548342	0.0095789	0.003500573	0.003843241	0.000270101	0.000230747	0.000662501	0.002389049	0.001334843	0.000404911	0.000990578	0.000235889	0.000437168	0.004055752	0.000309129	0.000356388	0.280210575	0.0023794	0.01533629	0.055192289	0.003537849	0.043256719	0.002513	0.00131526	0.001276017	0.001798	0.006891401	0.005750942	0.016744804	0.049958793	0.001138522	0.000200587	0.003878777	0.030195355	0.023723633	0.001000951		0.00067381	0.102281603	0.096792843		0.003675029			0.000149512
107_S9	Group 2	0.001059846	0.000369637	0.000534401	0.000357	0.000729444	0.002835431	0.00052722	3.41E-05	0.000121049	0.002268449	0.005124667	0.000308787	0.000114185	0.000135399	5.88E-05	0.000152425	0.001482546	6.13E-05	0.000119916	0.294431588	0.003407334	0.004754173	0.013292468		0.014966869	0.00383069	0.000514014	0.001674254	0.001249883	0.007581883	0.000940444	0.00343167	0.013140093	0.000739859	7.92E-05	0.00051683	0.005546817	0.021181226	0.000102402	0.000142885	0.000159725	0.064545481	0.014847322	0.000203789	4.86E-05		2.78E-05
107_S4	Group 2	0.00036405	0.003687029	1.36E-05	3.22E-04	0.001302681	0.002852139	0.000854782	2.45E-04	3.44E-05	0.00116567	0.008882236	6.47E-05	0.000144044	0.000179554	7.49E-05	0.000162203	0.000289746	0.000114758	4.74E-05	0.411002643	0.000521753	0.009007467	0.012714209	0.000213273	0.026816413	0.003312225	0.000429747	0.00047921	0.00034822	0.002517061	0.000160718	0.000538604	0.023500394	0.000135706		0.001820546	0.000849707	0.021788022	2.32E-05	5.40E-05	0.000491828	0.064990851	0.009845463	1.57E-05	0.000608511		1.88E-05	7.64E-05
107_S1	Group 2	0.00091776	0.003795433	0.000444411	0.00036079	0.002790473	0.001179311	0.000290709	0.00015242	0.000140326	0.000395052	0.008090082	0.000121762	0.000324505	0.000130798	7.39E-05	0.000105397	0.000618971	0.000131452	0.000208702	0.347880739	0.000872495	0.019693261	0.015990726	0.001343448	0.061677906	1.88E-03	0.001503196	0.001621679	0.001148354	0.00367337	0.00052551	0.018085984	0.022993696	0.001731339		0.000611552	0.009078667	0.022086348	0.000101107	0.000591008	0.000429728	0.235976183	0.07945743	0.000176287	0.000616173
98_S4	Group 1	0.001339273	0.001684562	0.000420344	0.000221853	0.00137966	0.001087825	0.000409806	0.000161811	0.000119703	0.000554476	0.006649677	1.00E-04	0.000106588	0.000112496	4.10E-05	0.000124032	0.000471235	9.97E-05	0.000213154	0.022865001	0.00122803	0.009400069	0.013522007	0.000409212	0.028418944	0.000496929	0.000284878	0.001973347	0.000660786	0.004051129	0.000343556	0.001123286	0.008009251	0.000397621	2.58E-05	0.000986386	0.004027851	0.002766556	3.07E-05	0.000113207	0.000791119	0.097852058	0.030718179		0.001299911			4.17E-05
103_S1	Group 1	0.001190992	0.000440202	7.25E-05	0.0000364	0.001147114	0.000235099	0.000163045	3.19E-05	3.60E-05	0.000660492	0.004031624	5.05E-05	0.000121632	2.54E-05	3.29E-05		0.000196854	9.00E-05	0.000160274	0.007613421	0.000385619	0.009256875	0.003472772	0.000143122	0.029358589		0.000640393	0.000592334	0.000277585	0.001645135	0.000155296	0.000580145	0.002380275	0.000182992	5.77E-05	0.000512937	0.00172165	0.00094588	8.21E-05	0.000119486	0.000203395	0.088334665	0.018298408	4.50E-05	0.000439386		1.57E-05
98_S1	Group 1	0.001262244	0.000876947	0.000299509	2.44E-05	0.001080728	0.000984867	0.000661793	2.87E-05	3.63E-05	0.001430682	0.010353718	9.67E-05	0.000343893	0.000196861	9.00E-05	0.000200568	0.000290512	0.000114978	0.000198413	0.055418151	0.000410602	0.012502813	0.010220247	0.006646075	0.035260309	4.19E-05	0.004572095	0.00034324	0.000584042	0.002449634	0.000164717	0.000641251	0.00892851	0.000158237	0.00016662	0.002450145	0.022516417	0.006348957	0.00150839	0.000132655	0.000951477	0.085628839	0.035937414	6.75E-05	0.001050589	0.002540375	4.25E-05	0.000130836
98_S9	Group 1	3.26E-05	0.001512583	5.95E-05	4.34E-05	0.001113614	0.000373056	0.000765195	2.58E-05	3.26E-05	0.001898754	0.004916745	0.000178691	5.58E-05	0.000145145	6.86E-05	4.35E-05	0.003583091	5.89E-05	9.62E-05	0.043608952	0.005781018	0.008823122	0.044944967	0.000378747	0.02465953	0.000213225	0.000406358	0.000407079	0.00071987	0.003956261	0.000489754	0.004943333	0.005496056	0.001223778		0.001399249	0.002274791	0.001151061	2.68E-05	5.32E-05	0.000104447	0.029951983	0.008020665		0.000234429		1.01E-05	6.90E-05
103_S4	Group 1	0.001309447	0.001686373	3.23E-05	3.64E-05	0.001366631	0.000240855	0.000495264	0.0002452	7.02E-05	0.003513421		0.000499075	0.000236476	0.000137973	3.57E-05		0.000556059	0.000217104	2.17E-05	0.051186694	0.002417944	0.038706761	0.014958641	0.0023922	0.065870986	0.000786954	0.001129126	0.001597911	0.000739066	0.004253441	0.00037534	0.004152632	0.004931826	0.000488333	0.000576765	0.002392742	0.004386814	0.009094964	0.000587285	9.28E-05	0.00080031	0.09932598	0.019735498	0.000218987	0.000318399
[truncated: 106 more columns]
